# Supplementary material for: Surface Modification of Magnetic Nanoparticles by Carbon-Coating Can Increase Its Biosafety: Evidences from Biochemical and Neurobehavioral Tests in Zebrafish
Source: Molecules. 2020 May 11;25(9):2256. doi: 10.3390/molecules25092256 (PMC7248861; doi:10.3390/molecules25092256)
Supplement: Supplementary file 1 [file molecules-25-02256-s001.zip]

Archive with 6 entries (5 files):
- Supplymentary videos/
- Supplymentary videos/Video S1_Novel Tank Test_4x speed.mp4
- Supplymentary videos/Video S2_Mirror Biting Test_10x speed.mp4
- Supplymentary videos/Video S3_Predator Avoidance Test_10x speed.mp4
- Supplymentary videos/Video S4_Shoaling Test_10x speed.mp4
- Supplymentary videos/Video S5_Social Interaction Test_10x speed.mp4
